# Supplementary material for: Improving the Surface Color and Delaying Softening of Peach by Minimizing the Harmful Effects of Ethylene in the Package
Source: Foods. 2025 Jul 15;14(14):2472. doi: 10.3390/foods14142472 (PMC12295221; doi:10.3390/foods14142472)
Supplement: Supplementary file 1 [file foods-14-02472-s001.zip]

Archive with 1 entries (1 files):
- foods-3734788-supplementary.pdf
